# Supplementary material for: Comprehensive mutation profiling and mRNA expression analysis in atypical chronic myeloid leukemia in comparison with chronic myelomonocytic leukemia
Source: Cancer Med. 2019 Jan 11;8(2):742–50. doi: 10.1002/cam4.1946 (PMC6382710; doi:10.1002/cam4.1946)
Supplement: Supplementary file 3 [file CAM4-8-742-s003.xlsx]

## Sheet: Tabelle1
Supplementary Table S1 Pyrosequencing primer used for mutation profiling in MPL exon 10 and ETNK1 exon 3.
Assay	Primer	Sequence	Length
MPL exon 10 forward	Mpl10-P-4F	5´- CCG CTC TGC ATC TAG TGC T -3´	79 bp
	Mpl10-P-4F	5´- biotin-CTG TAG TGT GCA GGA AAC TG -3´
	MPL-pyro1	5´- GCC TGC TGC TGC TGA G -3´
MPL exon 10 reverse	MPL10-F2-bio	5´- biotin-ACC GCT CTG CAT CTA GTG CT -3´	85 bp
	MPL10-R2	5´- GGT ACC TGT AGT GTG CAG GAA AC -3´
	MPL10-pyro1R	5´- GTG TGC AGG AAA CTG C -3´
ETNK1 exon 3 forward	ETNK1-Ex3-F1	5´- GCT CGT CAG CTT GCT AAA ATC CA -3´	114 bp
	ETNK1-Ex3-R1-bio	5´- biotin-TGC AAA TCC TGT GGG AAT GAG A -3´
	ETNK1-Ex3-Pyro1	5`- CCA TGC TAT TCA TGC AC -3`
ETNK1 exon 3 reverse	ETNK1-Ex3-F1-bio	5`- biotin-GCT CGT CAG CTT GCT AAA ATC CA -3`	114 bp
	ETNK1-Ex3-R1	5`- TGC AAA TCC TGT GGG AAT GAG A -3`
	ETNK1-Ex3-Pyro1R	5`- AGA TTT GGG GAT CCA GC -3`
