# Supplementary material for: Comprehensive mutation profiling and mRNA expression analysis in atypical chronic myeloid leukemia in comparison with chronic myelomonocytic leukemia
Source: Cancer Med. 2019 Jan 11;8(2):742–50. doi: 10.1002/cam4.1946 (PMC6382710; doi:10.1002/cam4.1946)
Supplement: Supplementary file 4 [file CAM4-8-742-s004.xlsx]

## Sheet: Tabelle1
Supplementary Table S2 Target genes for mRNA expression profiling with the nCounter approach. In total, oligos for 107 genes with disease relevance in hematologic malignancies were designed.
ABCB7	CDK4	FCF1	KIT	PIAS1	S6K1	STAT3	ZNF346
ABCC5	CDK6	FLT3	KMT2A (MLL)	PICALM	SAP130	STAT4	ZRSR2
APC	CDKN2A	GATA2	KRAS	PIK3R4	SETBP1	STRAP
ASXL1	CEBPA	GNAQ	LUC7L2	PPWD1	SEPT6	SUZ12
ATR	CEP164	GNAS	MPL	PRMT5	SF1	TET2
BCLAF1	CSF3R	H2AFY	NF1	PRPF40B	SF3A1	TMEM14C
BCOR	CUX1	HDAC3	NOL7	PRPF8	SF3B1	TP53
BRAF	DDX41	HINT2	NOTCH2	PTBP1	SH2B3	U2AF1
CALR	DNMT3A	HNRNPK	NPM1	PTPN11	SMC3	U2AF2
CASP12	DYNLL1	IDH1	NRAS	RAD21	SOCS1	UPF3B
CASP3	EED	IDH2	NSD1	RBM10	SOCS2	USP39
CASP8	EHMT1	IKFZ1	NUBP1	RBM5	SOCS3	UTX
CASP9	ENOSF1	JAK1	PABPC4	RBM6	SRSF2	WAC
CBL	ETV6	JAK2	PHF5A	RON	STAG2	WT1
CDK2	EZH2	JAK3	PHF6	RUNX1	STAT1	ZNF143
